# Supplementary material for: L-Arginine prevents cereblon-mediated ubiquitination of glucokinase and stimulates glucose-6-phosphate production in pancreatic β-cells
Source: Commun Biol. 2020 Sep 8;3:497. doi: 10.1038/s42003-020-01226-3 (PMC7479149; doi:10.1038/s42003-020-01226-3)
Supplement: Supplementary file 4 — Supplementary Data 2 [file 42003_2020_1226_MOESM4_ESM.xlsx]

## Sheet: Fig 2a
Fig 2a OD G6P
G6P-A	OD1	OD2	OD3	OD4	OD5	OD6
Control	0.19	0.172	0.159	0.189	0.195	0.206
D-Arg	0.172	0.159	0.162	0.171	0.182	0.169
L-Arg	0.361	0.388	0.371	0.351	0.387	0.395
Glucose	0.327	0.318	0.327	0.368	0.371	0.325
G6P-B	OD1	OD2	OD3	OD4	OD5	OD6
Control	0.172	0.178	0.153	0.175	0.188	0.182
D-Arg	0.192	0.182	0.149	0.162	0.152	0.162
L-Arg	0.371	0.362	0.395	0.399	0.371	0.342
Glucose	0.362	0.361	0.352	0.384	0.362	0.369
G6P-C	OD1	OD2	OD3	OD4	OD5	OD6
Control	0.153	0.155	0.172	0.163	0.182	0.178
D-Arg	0.174	0.162	0.172	0.142	0.152	0.162
L-Arg	0.382	0.364	0.371	0.369	0.377	0.362
Glucose	0.366	0.372	0.391	0.385	0.374	0.364
G6P-D	OD1	OD2	OD3	OD4
Control	0.151	0.177	0.161	0.168
D-Arg	0.152	0.142	0.148	0.159
L-Arg	0.382	0.391	0.376	0.369
Glucose	0.328	0.331	0.362	0.348
G6P-E	OD1	OD2	OD3	OD4
Control	0.152	0.174	0.162	0.182
D-Arg	0.165	0.168	0.173	1.51
L-Arg	0.385	0.35	0.399	0.352
Glucose	0.372	0.375	0.359	0.368

## Sheet: Fig5h-0
Fig. 5h Glc concentration and Scan (562nm, 550~580nm)
	562nm-15min	562nm-30min	562nm-60min	550nm	551nm	552nm	553nm	554nm	555nm	556nm	557nm	558nm	559nm	560nm	561nm	562nm	563nm	564nm	565nm	566nm	567nm	568nm	569nm	570nm	571nm	572nm	573nm	574nm	575nm	576nm	577nm	578nm	579nm	580nm
5mM control	0.05	0.053	0.054	0.048	0.046	0.048	0.048	0.048	0.048	0.048	0.05	0.049	0.049	0.048	0.049	0.049	0.049	0.05	0.05	0.049	0.051	0.051	0.049	0.05	0.05	0.05	0.051	0.051	0.05	0.049	0.049	0.05	0.049	0.048
5mM Glc+0.1recGCK	0.256	0.226	0.217	0.167	0.17	0.17	0.175	0.174	0.179	0.179	0.181	0.185	0.184	0.188	0.187	0.188	0.19	0.193	0.197	0.199	0.198	0.203	0.206	0.207	0.205	0.209	0.204	0.203	0.204	0.197	0.195	0.183	0.183	0.165
5mM Glc+0.1recGCK+1mM Arg	0.298	0.261	0.249	0.177	0.181	0.192	0.184	0.19	0.199	0.194	0.196	0.194	0.194	0.199	0.213	0.2	0.205	0.214	0.21	0.21	0.221	0.218	0.234	0.225	0.226	0.228	0.229	0.228	0.217	0.219	0.2	0.205	0.186	0.181
25mM control	0.045	0.046	0.049	0.062	0.048	0.06	0.044	0.049	0.056	0.046	0.06	0.046	0.046	0.045	0.059	0.046	0.046	0.049	0.046	0.047	0.047	0.046	0.046	0.048	0.047	0.047	0.052	0.047	0.05	0.06	0.047	0.047	0.045	0.044
25mM Glc+0.1recGCK	0.271	0.236	0.224	0.17	0.167	0.173	0.171	0.171	0.171	0.177	0.178	0.18	0.184	0.185	0.183	0.191	0.189	0.186	0.198	0.196	0.202	0.2	0.205	0.206	0.2	0.205	0.202	0.201	0.198	0.195	0.187	0.182	0.168	0.165
25mM Glc+0.1recGCK+1mM Arg	0.311	0.291	0.276	0.198	0.195	0.193	0.196	0.201	0.198	0.201	0.2	0.203	0.207	0.204	0.213	0.215	0.215	0.217	0.22	0.225	0.229	0.227	0.233	0.235	0.234	0.235	0.235	0.23	0.224	0.222	0.216	0.203	0.192	0.181

## Sheet: Fig5h
Fig 5h deltaOD562nm
recGCK-A	OD1	OD2	OD3	OD4	OD5	OD6
recGCK0.1	0.0612	0.0744	0.0528	0.0576	0.0696	0.0636
recGCK0.1+0.3mM Arg	0.0732	0.0636	0.0768	0.0744	0.0816	0.0828
recGCK0.1+1.0mM Arg	0.0852	0.1092	0.1056	0.0984	0.0876	0.1032
recGCK0.1+2.0mM Arg	0.09	0.1116	0.0888	0.0948	0.1056	0.108
recGCK-B	OD1	OD2	OD3	OD4	OD5	OD6
recGCK0.1	0.0612	0.0756	0.06	0.0696	0.0576	0.06
recGCK0.1+0.3mM Arg	0.0768	0.066	0.0744	0.072	0.0768	0.084
recGCK0.1+1.0mM Arg	0.0936	0.0996	0.1104	0.0936	0.0912	0.0996
recGCK0.1+2.0mM Arg	0.0984	0.102	0.096	0.0876	0.096	0.1008
recGCK-C	OD1	OD2	OD3	OD4	OD5	OD6
recGCK0.1	0.072	0.0624	0.06	0.0612	0.0624	0.0636
recGCK0.1+0.3mM Arg	0.084	0.06	0.0684	0.072	0.0744	0.0804
recGCK0.1+1.0mM Arg	0.0852	0.1092	0.1056	0.0984	0.0876	0.1032
recGCK0.1+2.0mM Arg	0.084	0.108	1.02	0.876	0.1116	0.1032
recGCK-D	OD1	OD2	OD3	OD4	OD5	OD6
recGCK0.1	0.066	0.0624	0.06	0.0564	0.072	0.0684
recGCK0.1+0.3mM Arg	0.084	0.06	0.072	0.0852	0.0864	0.0828
recGCK0.1+1.0mM Arg	0.0912	0.102	0.108	0.1008	0.096	0.0984
recGCK0.1+2.0mM Arg	0.0876	0.1092	0.1056	0.0984	0.0852	0.1032
recGCK-E	OD1	OD2	OD3	OD4	OD5	OD6
recGCK0.1	0.0636	0.0696	0.0624	0.0612	0.066	0.0636
recGCK0.1+0.3mM Arg	0.0792	0.0732	0.0708	0.0696	0.0828	0.0744
recGCK0.1+1.0mM Arg	0.0876	0.1068	0.108	0.0984	0.09	0.1008
recGCK0.1+2.0mM Arg	0.0972	0.1008	0.0936	0.09	0.1044	0.1092
recGCK-F	OD1	OD2	OD3	OD4	OD5	OD6
recGCK0.1	0.0576	0.0732	0.0576	0.0528	0.0612	0.0612
recGCK0.1+0.3mM Arg	0.0744	0.066	0.0732	0.0732	0.078	0.084
recGCK0.1+1.0mM Arg	0.084	0.102	0.1008	0.0948	0.096	0.0972
recGCK0.1+2.0mM Arg	0.0924	0.1092	0.0948	0.0888	0.1032	0.1044

## Sheet: FigS1b
Fig S1b
G6P-A	OD1	OD2	OD3	OD4	OD5
control	0.058	0.065	0.0058	0.066	0.061
control+Arg	0.045	0.048	0.0054	0.051	0.065
Glc	0.251	0.222	0.237	0.203	0.204
Glc+Arg	0.621	0.551	0.632	0.626	0.591
G6P	0.66	0.666	0.654	0.658	0.643
G6P+Arg	0.766	0.786	0.751	0.68	0.658
G6P-B	OD1	OD2	OD3	OD4	OD5
control	0.059	0.065	0.057	0.066	0.059
control+Arg	0.045	0.049	0.053	0.052	0.059
Glc	0.236	0.226	0.25	0.213	0.209
Glc+Arg	0.583	0.572	0.61	0.603	0.594
G6P	0.658	0.701	0.658	0.637	0.615
G6P+Arg	0.762	0.765	0.723	0.702	0.672
G6P-C	OD1	OD2	OD3	OD4	OD5
control	0.059	0.063	0.063	0.067	0.064
control+Arg	0.052	0.051	0.057	0.053	0.061
Glc	0.255	0.226	0.245	0.216	0.214
Glc+Arg	0.64	0.6	0.633	0.554	0.566
G6P	0.685	0.677	0.672	0.65	0.721
G6P+Arg	0.771	0.745	0.759	0.687	0.675
G6P-D	OD1	OD2	OD3	OD4	OD5
control	0.052	0.064	0.055	0.061	0.059
control+Arg	0.049	0.041	0.049	0.051	0.052
Glc	0.222	0.21	0.217	0.196	0.215
Glc+Arg	0.518	0.509	0.586	0.571	0.55
G6P	0.609	0.598	0.629	0.618	0.599
G6P+Arg	0.709	0.721	0.699	0.654	0.692
G6P-E	OD1	OD2	OD3	OD4	OD5
control	0.058	0.066	0.067	0.062	0.063
control+Arg	0.048	0.048	0.054	0.051	0.059
Glc	0.241	0.234	0.224	0.211	0.229
Glc+Arg	0.624	0.563	0.641	0.615	0.592
G6P	0.711	0.654	0.658	0.638	0.678
G6P+Arg	0.744	0.796	0.687	0.679	0.675

## Sheet: FigS5e
Fig 5hFig S5e deltaOD 562nm
recGCK-A	OD1	OD2	OD3	OD4	OD5	OD6
recGCK0.1	0.051	0.062	0.044	0.048	0.058	0.053
recGCK0.1+0.3mM Arg	0.057	0.05	0.06	0.058	0.064	0.065
recGCK0.1+1.0mM Arg	0.094	0.12	0.117	0.108	0.097	0.114
recGCK0.1+2.0mM Arg	0.094	0.116	0.093	0.099	0.11	0.112
recGCK-B	OD1	OD2	OD3	OD4	OD5	OD6
recGCK0.1	0.06	0.052	0.05	0.051	0.052	0.053
recGCK0.1+0.3mM Arg	0.066	0.047	0.053	0.056	0.058	0.063
recGCK0.1+1.0mM Arg	0.094359	0.121	0.117	0.109	0.097	0.114
recGCK0.1+2.0mM Arg	0.0875	0.112	0.106	0.0913	0.116	0.108
recGCK-C	OD1	OD2	OD3	OD4	OD5	OD6
recGCK0.1	0.051	0.063	0.05	0.058	0.048	0.05
recGCK0.1+0.3mM Arg	0.06	0.052	0.058	0.056	0.06	0.066
recGCK0.1+1.0mM Arg	0.104	0.11	0.122	0.103	0.101	0.11
recGCK0.1+2.0mM Arg	0.103	0.106	0.1	0.091	0.1	0.105
recGCK-D	OD1	OD2	OD3	OD4	OD5	OD6
recGCK0.1	0.048	0.061	0.048	0.044	0.051	0.051
recGCK0.1+0.3mM Arg	0.058	0.052	0.057	0.057	0.061	0.066
recGCK0.1+1.0mM Arg	0.093	0.113	0.112	0.105	0.106	0.108
recGCK0.1+2.0mM Arg	0.096	0.114	0.098	0.093	0.108	0.109
recGCK-E	OD1	OD2	OD3	OD4	OD5	OD6
recGCK0.1	0.055	0.052	0.05	0.047	0.06	0.057
recGCK0.1+0.3mM Arg	0.066	0.047	0.056	0.067	0.068	0.065
recGCK0.1+1.0mM Arg	0.101	0.113	0.12	0.112	0.106	0.109
recGCK0.1+2.0mM Arg	0.091	0.114	0.11	0.103	0.089	0.108
recGCK-F	OD1	OD2	OD3	OD4	OD5	OD6
recGCK0.1	0.053	0.058	0.052	0.051	0.055	0.053
recGCK0.1+0.3mM Arg	0.062	0.057	0.055	0.054	0.065	0.058
recGCK0.1+1.0mM Arg	0.097	0.118	0.12	0.109	0.1	0.112
recGCK0.1+2.0mM Arg	0.101	0.105	0.098	0.094	0.109	0.114
